# Supplementary material for: The Alcohol Dehydrogenase Gene Family in Melon (Cucumis melo L.): Bioinformatic Analysis and Expression Patterns
Source: Front Plant Sci. 2016 May 18;7:670. doi: 10.3389/fpls.2016.00670 (PMC4870255; doi:10.3389/fpls.2016.00670)
Supplement: FIGURE S1 — Phylogenetic tree of melon medium-chain ADH proteins. The amino acid sequences were aligned by the Clustal Omega program, and the neighborjoining tree was drawn with TreeView. The corresponding GenBank and the melon genome (https://melonomics.net/) were noted in the phylogenetic tree and the accession number in the melon genome were CmADH1 (MELO3C023685P4), CmADH3 (MELO3C026552P1), CmADH4 (MELO3C027151P1), CmADH5 (MELO3C00579 2P1), CmADH6 (MELO3C026553P1), CmADH7 (MELO3C002189P1), CmADH8 (ME LO3C003251P1), CmADH9 (MELO3C011043P1), CmADH10 (MELO3C026554P2), CmADH11 (MELO3C023687P1), and CmFDH1 (MELO3C022399P1). The number for each interior branch was the percentage of bootstraps value (1000 replicates). Black circle denoted 13 CmADHs. ADHs from other plants in our paper are in Supplementary Table S3. [file Presentation_1.ZIP]

Archive with 21 entries (20 files):
- Supporting Information/
- Supporting Information/Figure S10 .pptx
- Supporting Information/Figure S11 .pptx
- Supporting Information/Figure S12 .pptx
- Supporting Information/Figure S13 .pptx
- Supporting Information/Figure S14 .pptx
- Supporting Information/Figure S15 .tif
- Supporting Information/Figure S16 .tif
- Supporting Information/Figure S17.tif
- Supporting Information/Figure S2 .pptx
- Supporting Information/Figure S3 .pptx
- Supporting Information/Figure S4.pptx
- Supporting Information/Figure S5 .pptx
- Supporting Information/Figure S6 .pptx
- Supporting Information/Figure S7.pptx
- Supporting Information/Figure S8 .pptx
- Supporting Information/Figure S9 .pptx
- Supporting Information/FigureS1.tif
- Supporting Information/Table S1.docx
- Supporting Information/Table S2.docx
- Supporting Information/Table S3.docx
